# Supplementary material for: Ranking and characterization of established BMI and lipid associated loci as candidates for gene-environment interactions
Source: PLoS Genet. 2017 Jun 14;13(6):e1006812. doi: 10.1371/journal.pgen.1006812 (PMC5489225; doi:10.1371/journal.pgen.1006812)
Supplement: S1 Table — (XLSX) [file pgen.1006812.s005.xlsx]

## Sheet: S Table 1
Supplementary Table 1. Detailed results for known BMI, LDL-C, HDL-C, TG and TC loci.
Trait	MarkerName	Chr	Position	Gene	A1	A2	Beta (GIANT)	SE (GIANT)	N (GIANT)	P-value (GIANT)	P Levene's	N Levene's	Scaled Rank Leneve's	Pdiff PAxSNP	Scaled Rank Pdiff PAxSNP	N PAxSNP	Pdiff SmokingxSNP	Scaled Rank Pdiff SmokingxSNP	N SmokingxSNP	Scaled Average Rank Pdiff PAxSNP & Pdiff SmokingxSNP
BMI	rs657452	1	49362434	AGBL4	A	G	0.0227	0.0032	313651	2.002e-12	0.771906	43636	20.6484	0.88055	11.8162	176479	0.285869	69.7631	184097	40.7896
BMI	rs11583200	1	50332407	ELAVL4	T	C	-0.0177	0.0032	322095	4.136e-08	0.0362652	44112	94.8064	0.344244	65.1104	176658	0.903196	9.45288	185971	37.2816
BMI	rs3101336	1	72523773	NEGR1	T	C	-0.0334	0.0032	316872	4.181e-25	0.0248548	43961	96.3217	0.118636	87.7653	176657	0.0747377	91.5443	185955	89.6548
BMI	rs12566985	1	74774781	FPGT-TNNI3K	A	G	-0.0242	0.0032	319282	6.423e-14	0.804043	33148	17.716	0.971049	2.83864	178960	0.0938832	89.507	209361	46.1728
BMI	rs12401738	1	78219349	FUBP1	A	G	0.0211	0.0034	322070	8.136e-10	0.805263	34940	17.6088	0.42248	57.3497	180170	0.136404	85.0454	209432	71.1975
BMI	rs11165643	1	96696685	PTBP2	T	C	0.0218	0.0032	320730	1.424e-11	0.704641	42092	26.9142	0.602124	39.4304	176639	0.64104	34.9267	210292	37.1785
BMI	rs543874	1	176156103	SEC16B	A	G	-0.0482	0.0041	322008	1.645e-32	0.144145	42142	82.3109	0.318093	67.7643	180256	0.556781	43.1671	209926	55.4657
BMI	rs2820292	1	200050910	NAV1	A	C	-0.0195	0.0032	321707	1.515e-09	0.0333042	33595	95.2039	0.519501	47.6682	179958	0.989667	1.12918	209461	24.3987
BMI	rs13021737	2	622348	TMEM18	A	G	-0.0601	0.0042	318287	3.182e-47	0.529945	33073	43.4081	0.176056	81.954	171444	0.341195	64.2107	198565	73.0824
BMI	rs10182181	2	25003800	ADCY3	A	G	-0.0307	0.0032	321759	1.845e-21	0.315947	36813	64.3523	0.897353	10.1578	169890	0.676046	31.5119	179641	20.8349
BMI	rs11126666	2	26782315	KCNK3	A	G	0.0207	0.0035	321979	4.958e-09	0.754767	44203	22.216	0.077217	92.0076	169828	0.365251	61.8822	175464	76.9449
BMI	rs1016287	2	59159129	FLJ30838	T	C	0.0229	0.0035	321969	9.789e-11	0.305475	42122	65.4171	0.921644	7.73702	173487	0.584926	40.3994	203363	24.0682
BMI	rs11688816	2	62906552	EHBP1	A	G	-0.0172	0.0032	322051	9.822e-08	0.2376	30228	72.3944	0.393993	60.1834	169779	0.522766	46.4439	179830	53.3136
BMI	rs2121279	2	142759755	LRP1B	T	C	0.0245	0.0046	322065	8.844e-08	0.0541814	38742	92.6073	0.325327	67.0369	173238	0.131013	85.6075	203076	76.3222
BMI	rs1528435	2	181259207	UBE2E3	T	C	0.0178	0.0032	321924	3.47e-08	0.394924	34884	56.496	0.736029	26.1317	172525	0.673044	31.805	201662	28.9684
BMI	rs7599312	2	213121476	ERBB4	A	G	-0.022	0.0035	322024	5.104e-10	0.501472	44209	46.1349	0.48876	50.7575	169580	0.746763	24.6507	179828	37.7041
BMI	rs6804842	3	25081441	RARB	A	G	-0.0185	0.0032	321463	9.877e-09	0.594285	42127	37.3076	0.0436772	95.4625	176562	0.0241234	97.0921	210230	96.2773
BMI	rs2365389	3	61211502	FHIT	T	C	-0.02	0.0032	316768	5.731e-10	0.849002	35038	13.6213	0.61139	38.4896	178172	0.0683705	92.2096	205631	65.3496
BMI	rs3849570	3	81874802	GBE1	A	C	0.0188	0.0035	284339	1.086e-07	0.443244	33124	51.773	0.427186	56.9037	176502	0.771623	22.2232	197878	39.5635
BMI	rs13078960	3	85890280	CADM2	T	G	-0.0297	0.0041	322135	2.562e-13	0.938943	33128	5.46907	0.960925	3.82326	179088	0.396015	58.8342	209288	31.3287
BMI	rs1516725	3	187306698	ETV5	T	C	-0.0451	0.0048	320644	4.579e-21	0.0210849	31781	96.8386	0.706856	29.0097	178860	0.0829154	90.6694	208854	59.8396
BMI	rs10938397	4	44877284	GNPDA2	A	G	-0.0402	0.0032	320955	1.276e-35	0.114543	41473	85.5795	0.299249	69.6406	179178	0.889712	10.7948	208945	40.2177
BMI	rs17001654	4	77348592	SCARB2	C	G	-0.0306	0.0055	233722	2.917e-08	0.506827	32898	45.6275	0.0719372	92.5474	141483	0.677499	31.3777	162514	61.9625
BMI	rs11727676	4	145878514	HHIP	T	C	0.0358	0.0067	296401	7.72e-08	0.72558	33857	24.9592	0.556312	43.9979	168502	0.541901	44.594	186989	44.2959
BMI	rs2112347	5	75050998	POC5	T	G	0.0261	0.0032	322019	6.068e-16	0.00733721	35038	98.7744	0.467254	52.9286	180200	0.407681	57.6619	209335	55.2952
BMI	rs205262	6	34671142	C6orf106	A	G	-0.0221	0.0036	315542	1.314e-09	0.750138	44170	22.6542	0.601094	39.5308	176662	0.395723	58.8559	187039	49.1934
BMI	rs2033529	6	40456631	TDRG1	A	G	-0.019	0.0034	321917	3.185e-08	0.969389	43840	2.73255	0.240517	75.5024	176662	0.584147	40.4819	184246	57.9921
BMI	rs2207139	6	50953449	TFAP2B	A	G	-0.0447	0.0042	322019	6.963e-27	0.0456037	33122	93.6491	0.802611	19.5044	179027	0.0364241	95.6827	209312	57.5935
BMI	rs9400239	6	109084356	FOXO3	T	C	-0.0188	0.0034	321988	4.432e-08	0.726298	34911	24.8933	0.918665	8.02641	180212	0.933231	6.51791	209362	7.27216
BMI	rs13191362	6	162953340	PARK2	A	G	0.0277	0.005	321902	2.962e-08	0.855965	31606	12.9929	0.220603	77.5145	179600	0.538614	44.9012	208511	61.2079
BMI	rs1167827	7	75001105	HIP1	A	G	-0.0202	0.0034	306238	4.096e-09	0.863436	42854	12.3056	0.61955	37.684	171590	0.466115	51.9486	181183	44.8163
BMI	rs17405819	8	76969139	HNF4G	T	C	0.0224	0.0034	322085	6.999e-11	0.0578092	35146	92.1668	0.035813	96.2665	180251	0.557566	43.06	209430	69.6632
BMI	rs2033732	8	85242264	RALYL	T	C	-0.0192	0.0036	321406	1.366e-07	0.200295	41421	76.2442	0.933125	6.6165	180107	0.938192	6.03984	209898	6.32817
BMI	rs4740619	9	15624326	C9orf93	T	C	0.0179	0.0032	321887	2.908e-08	0.559832	42175	40.5483	0.341067	65.4764	176649	0.21375	77.0975	209900	71.2869
BMI	rs10968576	9	28404339	LINGO2	A	G	-0.0249	0.0034	322061	4.216e-13	0.057944	42117	92.15	0.427576	56.8793	176654	0.971357	2.85881	210281	29.869
BMI	rs6477694	9	110972163	EPB41L4B	T	C	-0.0174	0.0032	322048	6.969e-08	0.14854	44210	81.8212	0.772592	22.5042	176627	0.308558	67.4816	185903	44.9929
BMI	rs1928295	9	119418304	TLR4	T	C	0.0188	0.0032	321979	5.684e-09	0.040211	42183	94.3149	0.830381	16.7728	176650	0.38222	60.191	183866	38.4819
BMI	rs10733682	9	128500735	LMX1B	A	G	0.0174	0.0032	320727	6.969e-08	0.415293	41243	54.5094	0.367848	62.8214	176465	0.159775	82.6242	183447	72.7228
BMI	rs17094222	10	102385430	HIF1AN	T	C	-0.0249	0.004	321770	3.08e-10	0.279878	32322	68.0192	0.228276	76.7379	180120	0.259223	72.4508	208684	74.5943
BMI	rs11191560	10	104859028	NT5C2	T	C	-0.0308	0.0055	321893	2.37e-08	0.914743	38761	7.63174	0.161125	83.4424	179108	0.893271	10.4268	208777	46.9346
BMI	rs7903146	10	114748339	TCF7L2	T	C	-0.0234	0.0035	322130	3.806e-11	0.427256	44147	53.342	0.231894	76.3897	176627	0.00129102	99.8199	185343	88.1048
BMI	rs4256980	11	8630515	TRIM66	C	G	-0.0209	0.0032	320028	9.384e-11	0.860947	33135	12.5345	0.768071	22.9458	179017	0.782553	21.1542	209470	22.05
BMI	rs11030104	11	27641093	BDNF	A	G	0.0414	0.004	322103	1.239e-25	0.537878	44207	42.6542	0.0620034	93.5716	175422	0.117025	87.0726	185605	90.3221
BMI	rs2176598	11	43820854	HSD17B12	T	C	0.0198	0.0037	316848	1.267e-07	0.349425	41895	60.971	0.0148643	98.4106	180260	0.112285	87.5754	210069	92.993
BMI	rs3817334	11	47607569	MTCH2	T	C	0.0262	0.0032	321959	4.703e-16	0.115095	35069	85.5154	0.426835	56.9238	180195	0.327391	65.6332	209099	61.2785
BMI	rs12286929	11	114527614	CADM1	A	G	-0.0217	0.0032	321903	1.762e-11	0.283281	41834	67.67	0.45371	54.2774	180150	0.437115	54.8059	208453	54.5417
BMI	rs7138803	12	48533735	BCDIN3D	A	G	0.0315	0.0032	322092	1.65e-22	0.0938096	44211	87.9215	0.314574	68.1267	176614	0.386687	59.7405	185009	63.9336
BMI	rs11057405	12	121347850	CLIP1	A	G	-0.0307	0.0057	314111	8.226e-08	0.288249	40778	67.1655	0.924906	7.42177	174999	0.206837	77.7945	183341	42.6081
BMI	rs12016871	13	26915782	MTIF3	T	C	0.0298	0.0049	233803	1.123e-09	0.272326	41839	68.79	0.614366	38.183	141559	0.0668444	92.3783	161906	65.2807
BMI	rs12429545	13	53000207	OLFM4	A	G	0.0334	0.0049	312934	8.692e-12	0.0666113	38771	91.1157	0.239451	75.6352	176550	0.377704	60.6569	185246	68.146
BMI	rs10132280	14	24998019	STXBP6	A	C	-0.023	0.0035	321797	8.116e-11	0.314003	40554	64.5498	0.966091	3.41458	175388	0.429381	55.5916	208706	29.5031
BMI	rs12885454	14	28806589	PRKD1	A	C	-0.0207	0.0034	320823	1.683e-09	0.941503	29472	5.24263	0.42248	57.3497	178334	0.941269	5.71645	209323	31.5331
BMI	rs7141420	14	78969207	NRXN3	T	C	0.0235	0.0032	321970	3.283e-13	0.0107655	42199	98.2768	0.990546	1.05125	175422	0.726576	26.5991	206838	13.8252
BMI	rs3736485	15	49535902	DMXL2	A	G	0.0176	0.0032	321398	4.927e-08	0.181774	41802	78.2145	0.424653	57.1299	180163	0.452549	53.2821	208572	55.206
BMI	rs16951275	15	65864222	MAP2K5	T	C	0.0311	0.0039	322098	6.773e-16	0.0543405	33105	92.5872	0.471906	52.4303	179030	0.404586	57.9895	209300	55.2099
BMI	rs758747	16	3567359	NLRC3	T	C	0.0225	0.0039	308688	5.167e-09	0.0677179	43247	90.979	0.541685	45.445	175777	0.244039	74.0013	173494	59.7231
BMI	rs12446632	16	19842890	GPRC5B	A	G	-0.0403	0.0048	316758	3.895e-17	0.722048	33792	25.2931	0.800704	19.6867	176367	0.16592	81.9768	185883	50.8317
BMI	rs2650492	16	28240912	SBK1	A	G	0.0207	0.0036	319464	1.335e-08	0.104025	35725	86.7531	0.846762	15.1633	167831	0.90562	9.22321	177464	12.1932
BMI	rs3888190	16	28796987	ATP2A1	A	C	0.0309	0.0032	321930	1.015e-21	0.64107	35104	32.88	0.555326	44.1038	174291	0.949189	4.94492	205568	24.5244
BMI	rs9925964	16	31037396	KAT8	A	G	0.0192	0.0032	318385	2.686e-09	0.00686743	35112	98.8537	0.357528	63.8637	178208	0.55782	43.0465	205677	53.4551
BMI	rs1558902	16	52361075	FTO	A	T	0.0818	0.0032	320073	9.35e-142	7.93818e-09	33100	99.9993	0.0303547	96.8277	179023	0.00576654	99.2509	209413	98.0393
BMI	rs1000940	17	5223976	RABEP1	A	G	-0.0192	0.0035	321836	5.803e-08	0.939398	30932	5.42948	0.174766	82.0732	175947	0.991116	0.9912	185014	41.5322
BMI	rs12940622	17	76230166	RPTOR	A	G	-0.0182	0.0032	322032	1.702e-08	0.626214	42184	34.2833	0.148301	84.7471	176641	0.622615	36.729	210254	60.738
BMI	rs1808579	18	19358886	C18orf8	T	C	-0.0167	0.0032	322032	2.279e-07	0.159151	30826	80.6528	0.393595	60.2436	176349	0.458655	52.6959	184221	56.4698
BMI	rs7243357	18	55034299	GRP	T	G	0.0217	0.0042	322107	1.874e-07	0.737482	41732	23.8429	0.346752	64.9454	180236	0.717023	27.5428	209913	46.2441
BMI	rs6567160	18	55980115	MC4R	T	C	-0.0556	0.0037	321958	8.508e-50	0.540349	42150	42.417	0.558602	43.778	180205	0.64175	34.832	210064	39.305
BMI	rs17724992	19	18315825	PGPEP1	A	G	0.0194	0.0036	319588	1.011e-07	0.574449	40838	39.1862	0.918986	7.98898	175112	0.425144	55.9751	207826	31.982
BMI	rs29941	19	39001372	KCTD15	A	G	-0.0182	0.0034	321970	1.17e-07	0.759442	37217	21.7893	0.821453	17.6647	176651	0.569228	41.9145	184541	29.7896
BMI	rs2075650	19	50087459	TOMM40	A	G	0.0258	0.0047	308408	3.637e-08	0.720075	40789	25.4837	0.83984	15.8564	156600	0.0498782	94.2037	171813	55.0301
BMI	rs2287019	19	50894012	QPCTL	T	C	-0.036	0.0044	300921	1.81e-16	0.331506	42854	62.7711	0.466043	53.0285	167070	0.396757	58.7643	176805	55.8964
BMI	rs3810291	19	52260843	ZC3H4	A	G	0.0283	0.0037	296261	4.297e-14	0.343982	38200	61.5093	0.965455	3.46268	177898	0.0504652	94.1361	205492	48.7994
LDL-C	rs12027135	1	25648320	LDLRAP1	T	A	0.03	0.0038	164866	2.265e-14	0.963248	34024	3.57972	NA	NA	NA	NA	NA	NA	NA
LDL-C	rs12748152	1	27010980	PIGV-NR0B2	T	C	0.0499	0.0066	172988	3.209e-12	0.436698	26402	55.0619	NA	NA	NA	NA	NA	NA	NA
LDL-C	rs2479409	1	55277238	PCSK9	G	A	0.0642	0.0041	172970	2.515e-50	0.822894	29523	17.1413	NA	NA	NA	NA	NA	NA	NA
LDL-C	rs2131925	1	62798530	ANGPTL3	T	G	0.0489	0.0039	173011	2.976e-32	0.606138	32303	38.3067	NA	NA	NA	NA	NA	NA	NA
LDL-C	rs629301	1	109619829	SORT1	T	G	0.1669	0.0049	142644	5.4e-241	0.561605	32214	42.7015	NA	NA	NA	NA	NA	NA	NA
LDL-C	rs267733	1	149225460	ANXA9-CERS2	A	G	0.0331	0.0053	164562	5.285e-09	0.997755	31065	0.218711	NA	NA	NA	NA	NA	NA	NA
LDL-C	rs2642442	1	219040186	MOSC1	T	C	0.036	0.0054	102235	5.268e-11	0.121507	25407	87.0406	NA	NA	NA	NA	NA	NA	NA
LDL-C	rs514230	1	232925220	IRF2BP2	T	A	0.0364	0.0054	89888	9.241e-12	0.708131	26637	28.3678	NA	NA	NA	NA	NA	NA	NA
LDL-C	rs1367117	2	21117405	APOB	A	G	0.1186	0.004	173007	9.48e-183	0.0333764	33193	96.3414	NA	NA	NA	NA	NA	NA	NA
LDL-C	rs4299376	2	43926080	ABCG5/8	G	T	0.0812	0.0045	144861	3.937e-72	0.565518	34118	42.3148	NA	NA	NA	NA	NA	NA	NA
LDL-C	rs2710642	2	63003061	EHBP1	A	G	0.0239	0.0038	172994	6.089e-09	0.724661	34146	26.7548	NA	NA	NA	NA	NA	NA	NA
LDL-C	rs2030746	2	121025958	LOC84931	T	C	0.0214	0.0038	173024	8.605e-09	0.772999	32865	22.0431	NA	NA	NA	NA	NA	NA	NA
LDL-C	rs1250229	2	216012629	FN1	C	T	0.0243	0.0042	173032	3.13e-08	0.0106988	31854	98.7883	NA	NA	NA	NA	NA	NA	NA
LDL-C	rs11563251	2	234344123	UGT1A1	T	C	0.0345	0.0062	172855	4.499e-08	0.693668	31065	29.7931	NA	NA	NA	NA	NA	NA	NA
LDL-C	rs7640978	3	32508014	CMTM6	C	T	0.0392	0.0069	172228	9.837e-09	0.860017	30923	13.5202	NA	NA	NA	NA	NA	NA	NA
LDL-C	rs17404153	3	133645890	ACAD11	G	T	0.0336	0.0054	172898	1.832e-09	0.944095	31029	5.41242	NA	NA	NA	NA	NA	NA	NA
LDL-C	rs6831256	4	3442937	LRPAP1	G	A	0.0188	0.0038	172736	9.067e-07	0.632215	33023	35.7847	NA	NA	NA	NA	NA	NA	NA
LDL-C	rs12916	5	74692295	HMGCR	C	T	0.0733	0.0038	168357	7.792e-78	0.866214	33662	12.9055	NA	NA	NA	NA	NA	NA	NA
LDL-C	rs4530754	5	122883315	CSNK1G3	A	G	0.0275	0.0036	173003	3.576e-12	0.114134	34157	87.8163	NA	NA	NA	NA	NA	NA	NA
LDL-C	rs6882076	5	156322875	TIMD4	C	T	0.0456	0.0038	173006	3.31e-31	0.0997869	33681	89.3197	NA	NA	NA	NA	NA	NA	NA
LDL-C	rs3757354	6	16235386	MYLIP	C	T	0.0382	0.0044	172987	2.087e-17	0.582524	32864	40.6344	NA	NA	NA	NA	NA	NA	NA
LDL-C	rs3177928	6	32520413	HLA	A	G	0.0452	0.0052	165751	3.096e-17	0.94773	31067	5.06062	NA	NA	NA	NA	NA	NA	NA
LDL-C	rs9488822	6	116419586	FRK	A	T	0.0311	0.0054	89888	1.692e-07	0.523607	26436	46.4713	NA	NA	NA	NA	NA	NA	NA
LDL-C	rs1564348	6	160498850	LPA	C	T	0.0481	0.005	172989	2.762e-21	0.108368	31065	88.4223	NA	NA	NA	NA	NA	NA	NA
LDL-C	rs12670798	7	21573877	DNAH11	C	T	0.0344	0.0043	173013	4.812e-14	0.00215689	33885	99.7413	NA	NA	NA	NA	NA	NA	NA
LDL-C	rs4722551	7	25958351	MIR148A	C	T	0.0391	0.0049	172946	3.949e-14	0.17245	31068	81.8344	NA	NA	NA	NA	NA	NA	NA
LDL-C	rs2072183	7	44545705	NPC1L1	C	G	0.0386	0.0047	169790	7.124e-16	0.344202	25414	64.3484	NA	NA	NA	NA	NA	NA	NA
LDL-C	rs9987289	8	9220768	PPP1R3B	G	A	0.0714	0.0066	160102	8.529e-24	0.0212599	26296	97.6516	NA	NA	NA	NA	NA	NA	NA
LDL-C	rs10102164	8	55584167	SOX17	A	G	0.0316	0.0045	173037	3.742e-11	0.874636	34171	12.0895	NA	NA	NA	NA	NA	NA	NA
LDL-C	rs2081687	8	59551119	CYP7A1	T	C	0.0311	0.0054	89888	1.185e-07	0.198695	32327	79.168	NA	NA	NA	NA	NA	NA	NA
LDL-C	rs2954029	8	126560154	TRIB1	A	T	0.0564	0.0036	172963	2.095e-50	0.66417	33929	32.6726	NA	NA	NA	NA	NA	NA	NA
LDL-C	rs11136341	8	145115531	PLEC1	G	A	0.0447	0.0062	82810	7.112e-12	0.269569	24280	71.8945	NA	NA	NA	NA	NA	NA	NA
LDL-C	rs3780181	9	2630759	VLDLR	A	G	0.0445	0.0074	171976	1.764e-09	0.962139	26392	3.68069	NA	NA	NA	NA	NA	NA	NA
LDL-C	rs2255141	10	113923876	GPAM	A	G	0.0299	0.004	173003	1.315e-13	0.124539	34134	86.7222	NA	NA	NA	NA	NA	NA	NA
LDL-C	rs174546	11	61326406	FADS1-2-3	C	T	0.0512	0.0038	173017	1.625e-39	0.573537	34174	41.5189	NA	NA	NA	NA	NA	NA	NA
LDL-C	rs964184	11	116154127	APOA1	G	C	0.0855	0.0078	89866	2.008e-26	0.187345	31023	80.3288	NA	NA	NA	NA	NA	NA	NA
LDL-C	rs11220462	11	125749162	ST3GAL4	A	G	0.059	0.0059	145030	6.609e-21	0.647691	31053	34.2795	NA	NA	NA	NA	NA	NA	NA
LDL-C	rs11065987	12	110556807	BRAP	A	G	0.0269	0.0038	173045	1.204e-11	0.210317	33809	77.9695	NA	NA	NA	NA	NA	NA	NA
LDL-C	rs1169288	12	119901033	HNF1A	C	A	0.0375	0.004	163086	6.447e-21	0.190183	32571	80.0381	NA	NA	NA	NA	NA	NA	NA
LDL-C	rs4942486	13	31851388	BRCA2	T	C	0.0243	0.0037	171930	2.261e-11	0.283731	33556	70.4456	NA	NA	NA	NA	NA	NA	NA
LDL-C	rs8017377	14	23953727	NYNRIN	A	G	0.0303	0.0038	172866	2.516e-15	0.388091	32867	59.9313	NA	NA	NA	NA	NA	NA	NA
LDL-C	rs3764261	16	55550825	CETP	C	A	0.0528	0.0042	164865	2.22e-34	0.016722	32870	98.1316	NA	NA	NA	NA	NA	NA	NA
LDL-C	rs2000999	16	70665594	HPR	A	G	0.065	0.0046	171510	4.219e-41	0.308643	32833	67.9273	NA	NA	NA	NA	NA	NA	NA
LDL-C	rs314253	17	7032374	DLG4	T	C	0.0242	0.0038	169706	3.436e-10	0.631412	34177	35.8639	NA	NA	NA	NA	NA	NA	NA
LDL-C	rs7206971	17	42780114	OSBPL7	A	G	0.0292	0.0055	80502	3.046e-07	0.60582	32212	38.3382	NA	NA	NA	NA	NA	NA	NA
LDL-C	rs6511720	19	11063306	LDLR	G	T	0.2209	0.0061	170608	3.85e-262	0.396314	31068	59.1065	NA	NA	NA	NA	NA	NA	NA
LDL-C	rs10401969	19	19268718	CILP2	T	C	0.1184	0.0072	171477	2.654e-54	0.00611925	26411	99.2887	NA	NA	NA	NA	NA	NA	NA
LDL-C	rs4420638	19	50114786	APOE	G	A	0.2251	0.0077	93103	1.51e-178	0.000308411	28193	99.9646	NA	NA	NA	NA	NA	NA	NA
LDL-C	rs364585	20	12910718	SPTLC3	G	A	0.0249	0.0038	171526	4.278e-10	0.356036	34133	63.1553	NA	NA	NA	NA	NA	NA	NA
LDL-C	rs2328223	20	17793921	SNX5	C	A	0.0299	0.005	170762	5.632e-09	0.937374	31065	6.06294	NA	NA	NA	NA	NA	NA	NA
LDL-C	rs2902940	20	38524901	MAFB	A	G	0.0274	0.0041	171553	1.741e-11	0.424524	32229	56.2707	NA	NA	NA	NA	NA	NA	NA
LDL-C	rs6029526	20	39106032	TOP1	A	T	0.0436	0.0052	88433	4.812e-18	0.272141	32066	71.6372	NA	NA	NA	NA	NA	NA	NA
LDL-C	rs4253772	22	45006267	PPARA	T	C	0.0313	0.006	171071	4.334e-08	0.0273317	31068	96.9998	NA	NA	NA	NA	NA	NA	NA
HDL-C	rs12748152	1	27010980	PIGV-NR0B2	C	T	0.0506	0.0062	187056	9.737e-16	0.805249	26473	19.1566	NA	NA	NA	NA	NA	NA	NA
HDL-C	rs4660293	1	39800767	PABPC4	A	G	0.0353	0.004	187027	2.863e-18	0.54454	27548	45.0843	NA	NA	NA	NA	NA	NA	NA
HDL-C	rs12145743	1	154967275	HDGF-PMVK	G	T	0.0203	0.0036	181336	1.803e-08	0.234975	34244	76.1499	NA	NA	NA	NA	NA	NA	NA
HDL-C	rs4650994	1	176781935	ANGPTL1	G	A	0.021	0.0034	186927	6.696e-09	0.214199	34315	78.233	NA	NA	NA	NA	NA	NA	NA
HDL-C	rs1689800	1	180435508	ZNF648	A	G	0.0344	0.0036	187122	4.771e-20	0.0125362	28184	98.6791	NA	NA	NA	NA	NA	NA	NA
HDL-C	rs4846914	1	228362314	GALNT2	A	G	0.0479	0.0034	186995	3.513e-41	0.230737	33822	76.5788	NA	NA	NA	NA	NA	NA	NA
HDL-C	rs1042034	2	21078786	APOB	C	T	0.0659	0.004	187071	2.868e-54	0.341391	34098	65.3526	NA	NA	NA	NA	NA	NA	NA
HDL-C	rs12328675	2	165249046	COBLL1	C	T	0.0447	0.0052	187092	2.133e-15	0.200946	31149	79.5797	NA	NA	NA	NA	NA	NA	NA
HDL-C	rs2972146	2	226808942	IRS1	G	T	0.0323	0.0035	184044	1.845e-17	0.847916	32434	14.9016	NA	NA	NA	NA	NA	NA	NA
HDL-C	rs2606736	3	11375249	ATG7	C	T	0.0246	0.0043	129328	4.799e-08	0.440614	34162	55.4178	NA	NA	NA	NA	NA	NA	NA
HDL-C	rs2290547	3	47036187	SETD2	G	A	0.0297	0.0046	187142	3.69e-09	0.518785	27244	47.6328	NA	NA	NA	NA	NA	NA	NA
HDL-C	rs2013208	3	50104403	RBM5	T	C	0.0254	0.0036	169708	8.916e-12	0.527171	34310	46.8098	NA	NA	NA	NA	NA	NA	NA
HDL-C	rs13326165	3	52507158	STAB1	A	G	0.0289	0.0043	187135	9.042e-11	0.899666	26449	9.81679	NA	NA	NA	NA	NA	NA	NA
HDL-C	rs6805251	3	121043296	GSK3B	T	C	0.02	0.0035	186301	1.332e-08	0.434928	33242	55.9899	NA	NA	NA	NA	NA	NA	NA
HDL-C	rs17404153	3	133645890	ACAD11	T	G	0.0097	0.005	186974	0.04545	0.00906329	31150	99.041	NA	NA	NA	NA	NA	NA	NA
HDL-C	rs10019888	4	25672088	C4orf52	A	G	0.027	0.0046	187077	4.901e-08	0.469435	32113	52.5444	NA	NA	NA	NA	NA	NA	NA
HDL-C	rs3822072	4	89960292	FAM13A	G	A	0.0251	0.0034	187115	4.058e-12	0.923566	33661	7.45898	NA	NA	NA	NA	NA	NA	NA
HDL-C	rs2602836	4	100233828	ADH5	A	G	0.0192	0.0034	187102	4.964e-08	0.292483	34249	70.2898	NA	NA	NA	NA	NA	NA	NA
HDL-C	rs6450176	5	53333782	ARL15	G	A	0.0254	0.0039	187132	6.875e-10	0.665723	33772	32.9825	NA	NA	NA	NA	NA	NA	NA
HDL-C	rs2814944	6	34660775	C6orf106	G	A	0.033	0.0046	186985	3.952e-13	0.651514	31123	34.4111	NA	NA	NA	NA	NA	NA	NA
HDL-C	rs1936800	6	127477757	RSPO3	C	T	0.02	0.0034	187111	3.055e-10	0.670225	28115	32.5362	NA	NA	NA	NA	NA	NA	NA
HDL-C	rs605066	6	139871359	CITED2	T	C	0.0281	0.0049	94311	2.786e-08	0.77493	32378	22.1402	NA	NA	NA	NA	NA	NA	NA
HDL-C	rs1084651	6	161009807	LPA	G	A	0.0327	0.0047	182330	1.347e-11	0.597272	32620	39.8257	NA	NA	NA	NA	NA	NA	NA
HDL-C	rs702485	7	6415797	DAGLB	G	A	0.0243	0.0034	186974	6.45e-12	0.130601	33882	86.6665	NA	NA	NA	NA	NA	NA	NA
HDL-C	rs4142995	7	17885783	SNX13	G	T	0.0263	0.0037	165161	9.365e-12	0.637332	33213	35.831	NA	NA	NA	NA	NA	NA	NA
HDL-C	rs4917014	7	50276409	IKZF1	G	T	0.0222	0.0036	186868	1.026e-08	0.520661	34313	47.4517	NA	NA	NA	NA	NA	NA	NA
HDL-C	rs17145738	7	72620810	MLXIPL	T	C	0.0408	0.0053	184971	4.952e-13	0.195235	31133	80.1596	NA	NA	NA	NA	NA	NA	NA
HDL-C	rs4731702	7	130083924	KLF14	T	C	0.0294	0.0034	187085	4.843e-17	0.916546	34303	8.14693	NA	NA	NA	NA	NA	NA	NA
HDL-C	rs17173637	7	150160382	TMEM176A	T	C	0.0363	0.0057	183901	1.899e-08	0.968788	31188	3.0141	NA	NA	NA	NA	NA	NA	NA
HDL-C	rs9987289	8	9220768	PPP1R3B	G	A	0.0817	0.0062	169235	1.948e-41	0.11384	26366	88.3352	NA	NA	NA	NA	NA	NA	NA
HDL-C	rs12678919	8	19888502	LPL	G	A	0.1554	0.0057	187049	1.38e-149	0.30045	25436	69.4906	NA	NA	NA	NA	NA	NA	NA
HDL-C	rs2293889	8	116668374	TRPS1	G	T	0.0312	0.0035	180102	4.271e-17	0.743404	32970	25.2447	NA	NA	NA	NA	NA	NA	NA
HDL-C	rs2954029	8	126560154	TRIB1	T	A	0.0401	0.0034	187024	2.674e-29	0.671667	34063	32.3935	NA	NA	NA	NA	NA	NA	NA
HDL-C	rs581080	9	15295378	TTC39B	C	G	0.0419	0.0045	186938	1.037e-19	0.0344654	24813	96.3911	NA	NA	NA	NA	NA	NA	NA
HDL-C	rs1883025	9	106704122	ABCA1	C	T	0.0698	0.0041	186365	1.496e-65	0.00463137	33513	99.5228	NA	NA	NA	NA	NA	NA	NA
HDL-C	rs970548	10	45333283	MARCH8-ALOX5	C	A	0.0258	0.0039	186596	1.706e-10	0.405879	34281	58.8704	NA	NA	NA	NA	NA	NA	NA
HDL-C	rs2923084	11	10345358	AMPD3	A	G	0.0256	0.0045	187025	5.02e-08	0.711704	32203	28.3686	NA	NA	NA	NA	NA	NA	NA
HDL-C	rs3136441	11	46699823	LRP4	C	T	0.0545	0.0047	186975	6.759e-29	0.228446	32406	76.8046	NA	NA	NA	NA	NA	NA	NA
HDL-C	rs11246602	11	51368666	OR4C46	C	T	0.034	0.0052	176028	1.681e-10	0.109164	31111	88.7983	NA	NA	NA	NA	NA	NA	NA
HDL-C	rs174546	11	61326406	FADS1-2-3	C	T	0.0391	0.0035	187087	8.301e-28	0.736943	34309	25.8792	NA	NA	NA	NA	NA	NA	NA
HDL-C	rs12801636	11	65147893	KAT5	A	G	0.0235	0.0042	187099	3.147e-08	0.127503	32995	86.9709	NA	NA	NA	NA	NA	NA	NA
HDL-C	rs499974	11	75132669	MOGAT2-DGAT2	C	A	0.0263	0.0044	186749	1.12e-08	0.795805	32979	20.0948	NA	NA	NA	NA	NA	NA	NA
HDL-C	rs964184	11	116154127	APOA1	C	G	0.1065	0.0071	94289	6.086e-48	0.168613	31144	82.8568	NA	NA	NA	NA	NA	NA	NA
HDL-C	rs7134375	12	20365025	PDE3A	A	C	0.0207	0.0035	187088	1.045e-08	0.274043	33588	72.1665	NA	NA	NA	NA	NA	NA	NA
HDL-C	rs11613352	12	56078847	LRP1	T	C	0.0281	0.004	187097	2.394e-13	0.684892	34274	31.0525	NA	NA	NA	NA	NA	NA	NA
HDL-C	rs7134594	12	108484576	MVK	T	C	0.0354	0.0048	94311	1.773e-13	0.12086	34308	87.6309	NA	NA	NA	NA	NA	NA	NA
HDL-C	rs4759375	12	122362191	SBNO1	T	C	0.056	0.0102	94311	3.011e-08	0.0987859	25227	89.8421	NA	NA	NA	NA	NA	NA	NA
HDL-C	rs4765127	12	123026120	ZNF664	T	G	0.0324	0.005	94198	7.792e-10	0.475985	32380	51.8917	NA	NA	NA	NA	NA	NA	NA
HDL-C	rs838880	12	123827546	SCARB1	C	T	0.0484	0.0039	173110	6.375e-32	0.427384	31589	56.7322	NA	NA	NA	NA	NA	NA	NA
HDL-C	rs4983559	14	104348254	ZBTB42-AKT1	G	A	0.0197	0.0036	183672	9.565e-09	0.779098	32995	21.7214	NA	NA	NA	NA	NA	NA	NA
HDL-C	rs1532085	15	56470658	LIPC	A	G	0.1068	0.0035	185482	1.24e-188	0.440622	34015	55.4168	NA	NA	NA	NA	NA	NA	NA
HDL-C	rs2652834	15	61183920	LACTB	G	A	0.0285	0.0043	185613	3.592e-11	0.507058	27746	48.7946	NA	NA	NA	NA	NA	NA	NA
HDL-C	rs1121980	16	52366748	FTO	G	A	0.0196	0.0034	185524	6.791e-09	0.645999	34290	34.973	NA	NA	NA	NA	NA	NA	NA
HDL-C	rs3764261	16	55550825	CETP	A	C	0.2412	0.0039	177533	2.22e-34	0.122723	32996	87.4423	NA	NA	NA	NA	NA	NA	NA
HDL-C	rs16942887	16	66485543	LCAT	A	G	0.0831	0.0051	185604	8.281e-54	0.275822	31156	71.9792	NA	NA	NA	NA	NA	NA	NA
HDL-C	rs2925979	16	80092291	CMIP	C	T	0.0351	0.0037	185553	1.321e-19	0.262014	33452	73.3799	NA	NA	NA	NA	NA	NA	NA
HDL-C	rs11869286	17	35067382	STARD3	C	G	0.0319	0.0037	177918	2.696e-17	0.58685	32498	40.8516	NA	NA	NA	NA	NA	NA	NA
HDL-C	rs4148008	17	64386889	ABCA8	C	G	0.028	0.0038	165732	1.125e-12	0.0322715	32448	96.617	NA	NA	NA	NA	NA	NA	NA
HDL-C	rs4129767	17	73915579	PGS1	A	G	0.0237	0.0034	185469	2.104e-11	0.717222	34148	27.8229	NA	NA	NA	NA	NA	NA	NA
HDL-C	rs7241918	18	45414951	LIPG	T	G	0.0902	0.0064	92820	1.111e-44	0.648051	33426	34.7645	NA	NA	NA	NA	NA	NA	NA
HDL-C	rs12967135	18	56000003	MC4R	G	A	0.0262	0.0045	153533	3.574e-08	0.835863	32425	16.0952	NA	NA	NA	NA	NA	NA	NA
HDL-C	rs7255436	19	8339196	ANGPTL4	A	C	0.0316	0.0053	92820	1.867e-08	0.199415	31173	79.7302	NA	NA	NA	NA	NA	NA	NA
HDL-C	rs737337	19	11208493	ANGPTL8	T	C	0.0565	0.0061	185432	4.564e-17	0.347338	31186	64.7509	NA	NA	NA	NA	NA	NA	NA
HDL-C	rs731839	19	38590905	PEPD	A	G	0.022	0.0037	185498	3.441e-09	0.40753	32577	58.713	NA	NA	NA	NA	NA	NA	NA
HDL-C	rs4420638	19	50114786	APOE	A	G	0.0669	0.0068	99849	1.724e-21	0.311785	28269	68.3457	NA	NA	NA	NA	NA	NA	NA
HDL-C	rs17695224	19	57016028	HAS1	G	A	0.029	0.0039	185367	2.417e-13	0.772213	34165	22.4157	NA	NA	NA	NA	NA	NA	NA
HDL-C	rs386000	19	59484573	LILRA3	C	G	0.0479	0.0047	164929	2.711e-23	0.308156	26932	68.7151	NA	NA	NA	NA	NA	NA	NA
HDL-C	rs6065906	20	43987422	PLTP	T	C	0.0594	0.0044	185532	5.336e-40	0.000550638	32414	99.9368	NA	NA	NA	NA	NA	NA	NA
TG	rs964184	11	116154127	APOA1	G	C	0.2341	0.0069	90991	6.55e-224	4.42822e-06	30934	99.9989	NA	NA	NA	NA	NA	NA	NA
TG	rs12678919	8	19888502	LPL	A	G	0.1702	0.0056	177750	1.82e-199	0.00254183	25226	99.7128	NA	NA	NA	NA	NA	NA	NA
TG	rs17145738	7	72620810	MLXIPL	C	T	0.1149	0.0053	175665	9.42e-99	0.00891859	30923	99.0139	NA	NA	NA	NA	NA	NA	NA
TG	rs439401	19	50106291	APOE	C	T	0.0659	0.0038	152584	1.423e-66	0.00992759	32789	98.9033	NA	NA	NA	NA	NA	NA	NA
TG	rs3198697	16	15037441	PDXDC1	C	T	0.0198	0.0034	175934	2.207e-08	0.017986	34110	97.9839	NA	NA	NA	NA	NA	NA	NA
TG	rs2954029	8	126560154	TRIB1	A	T	0.0764	0.0033	177729	1.02e-107	0.0268209	33868	97.0095	NA	NA	NA	NA	NA	NA	NA
TG	rs1260326	2	27584444	GCKR	T	C	0.1148	0.0034	177765	2.29e-239	0.0272981	33980	96.9598	NA	NA	NA	NA	NA	NA	NA
TG	rs1832007	10	5244847	AKR1C4	A	G	0.0327	0.0047	177504	1.718e-12	0.0319173	24821	96.4567	NA	NA	NA	NA	NA	NA	NA
TG	rs4846914	1	228362314	GALNT2	G	A	0.0401	0.0034	177694	7.2e-31	0.0371306	33644	95.8936	NA	NA	NA	NA	NA	NA	NA
TG	rs7248104	19	7175431	INSR	G	A	0.0222	0.0034	176083	5.045e-10	0.0745223	33983	91.9351	NA	NA	NA	NA	NA	NA	NA
TG	rs1532085	15	56470658	LIPC	A	G	0.031	0.0034	176156	2.318e-18	0.0901091	33810	90.3109	NA	NA	NA	NA	NA	NA	NA
TG	rs10401969	19	19268718	CILP2	T	C	0.121	0.0065	176173	9.702e-70	0.0964705	26482	89.643	NA	NA	NA	NA	NA	NA	NA
TG	rs645040	3	137409312	MSL2L1	T	G	0.0293	0.004	177779	1.83e-12	0.117845	34069	87.398	NA	NA	NA	NA	NA	NA	NA
TG	rs10195252	2	165221337	COBLL1	T	C	0.0276	0.0035	161068	6.987e-15	0.127277	28183	86.4299	NA	NA	NA	NA	NA	NA	NA
TG	rs11649653	16	30825988	CTF1	C	G	0.0274	0.005	89449	1.56e-07	0.140746	32681	85.0312	NA	NA	NA	NA	NA	NA	NA
TG	rs2131925	1	62798530	ANGPTL3	T	G	0.0657	0.0035	177777	3.049e-74	0.189098	32222	80.137	NA	NA	NA	NA	NA	NA	NA
TG	rs11776767	8	10721339	PINX1	C	G	0.022	0.0035	177360	2.873e-11	0.213028	31939	77.7414	NA	NA	NA	NA	NA	NA	NA
TG	rs6831256	4	3442937	LRPAP1	G	A	0.0258	0.0035	177495	1.602e-12	0.245614	32944	74.4482	NA	NA	NA	NA	NA	NA	NA
TG	rs3764261	16	55550825	CETP	C	A	0.0395	0.0038	169275	1.584e-25	0.274615	32791	71.5292	NA	NA	NA	NA	NA	NA	NA
TG	rs731839	19	38590905	PEPD	G	A	0.0224	0.0036	176161	2.651e-09	0.297934	32405	69.1867	NA	NA	NA	NA	NA	NA	NA
TG	rs442177	4	88249285	KLHL8	T	G	0.0309	0.0033	177798	1.316e-18	0.359259	33868	63.0562	NA	NA	NA	NA	NA	NA	NA
TG	rs4765127	12	123026120	ZNF664	G	T	0.0286	0.0049	90898	2.405e-08	0.447132	32166	54.307	NA	NA	NA	NA	NA	NA	NA
TG	rs5756931	22	36875979	PLA2G6	T	C	0.0203	0.0035	173696	2.524e-08	0.452765	33257	53.7521	NA	NA	NA	NA	NA	NA	NA
TG	rs38855	7	116145280	MET	A	G	0.0187	0.0033	177825	2.109e-08	0.51394	34081	47.7637	NA	NA	NA	NA	NA	NA	NA
TG	rs1495741	8	18317161	NAT2	G	A	0.0399	0.0056	87977	2.731e-12	0.515038	34105	47.6561	NA	NA	NA	NA	NA	NA	NA
TG	rs6065906	20	43987422	PLTP	C	T	0.0534	0.0043	176198	2.363e-34	0.515409	32204	47.6205	NA	NA	NA	NA	NA	NA	NA
TG	rs1936800	6	127477757	RSPO3	T	C	0.0175	0.0033	177805	3.789e-07	0.515933	27920	47.5675	NA	NA	NA	NA	NA	NA	NA
TG	rs1042034	2	21078786	APOB	T	C	0.0704	0.0039	177771	4.102e-66	0.59993	33893	39.2701	NA	NA	NA	NA	NA	NA	NA
TG	rs9686661	5	55897543	MAP3K1	T	C	0.0379	0.0044	177050	2.541e-16	0.603629	32033	38.9077	NA	NA	NA	NA	NA	NA	NA
TG	rs4722551	7	25958351	MIR148A	T	C	0.0267	0.0044	177720	1.583e-09	0.62583	30979	36.7484	NA	NA	NA	NA	NA	NA	NA
TG	rs10761731	10	64697616	JMJD1C	A	T	0.0312	0.0047	91013	8.399e-12	0.663632	32195	33.0454	NA	NA	NA	NA	NA	NA	NA
TG	rs12748152	1	27010980	PIGV-NR0B2	T	C	0.0372	0.0059	177762	1.1e-09	0.699101	26473	29.5889	NA	NA	NA	NA	NA	NA	NA
TG	rs2247056	6	31373469	HLA	C	T	0.0378	0.0039	174062	3.861e-21	0.802663	33944	19.3866	NA	NA	NA	NA	NA	NA	NA
TG	rs2068888	10	94829632	CYP26A1	G	A	0.0241	0.0034	177712	1.682e-11	0.825092	32792	17.1655	NA	NA	NA	NA	NA	NA	NA
TG	rs11613352	12	56078847	LRP1	C	T	0.028	0.0039	177799	9.397e-14	0.923581	34069	7.50444	NA	NA	NA	NA	NA	NA	NA
TG	rs2972146	2	226808942	IRS1	T	G	0.0281	0.0034	174704	2.974e-15	0.944034	32227	5.50359	NA	NA	NA	NA	NA	NA	NA
TG	rs8077889	17	39233692	MPP3	C	A	0.0252	0.0042	176194	9.879e-09	0.956621	32353	4.27913	NA	NA	NA	NA	NA	NA	NA
TG	rs1121980	16	52366748	FTO	A	G	0.0171	0.0034	176191	1.518e-06	0.972347	34085	2.71055	NA	NA	NA	NA	NA	NA	NA
TG	rs174546	11	61326406	FADS1-2-3	T	C	0.0447	0.0034	177785	7.423e-38	0.993725	34104	0.610564	NA	NA	NA	NA	NA	NA	NA
TG	rs6882076	5	156322875	TIMD4	C	T	0.0286	0.0035	177778	1.513e-15	0.999948	33631	0.00536268	NA	NA	NA	NA	NA	NA	NA
TC	rs1077514	1	23638820	ASAP3	T	C	0.0301	0.0052	184079	6.4e-09	0.00119033	31101	99.8766	NA	NA	NA	NA	NA	NA	NA
TC	rs6882076	5	156322875	TIMD4	C	T	0.0508	0.0037	187270	5.354e-41	0.00869854	33816	99.1072	NA	NA	NA	NA	NA	NA	NA
TC	rs970548	10	45333283	MARCH8-ALOX5	C	A	0.025	0.004	186782	8.431e-09	0.0161585	34284	98.3376	NA	NA	NA	NA	NA	NA	NA
TC	rs1169288	12	119901033	HNF1A	C	A	0.0318	0.0039	175774	3.907e-17	0.0262666	32696	97.3482	NA	NA	NA	NA	NA	NA	NA
TC	rs12670798	7	21573877	DNAH11	C	T	0.0364	0.0041	187287	9.478e-17	0.0281314	34018	97.1618	NA	NA	NA	NA	NA	NA	NA
TC	rs11065987	12	110556807	BRAP	A	G	0.0309	0.0036	187309	2.088e-16	0.0323933	33945	96.7343	NA	NA	NA	NA	NA	NA	NA
TC	rs4722551	7	25958351	MIR148A	C	T	0.029	0.0047	187218	7.019e-09	0.0338306	31187	96.5901	NA	NA	NA	NA	NA	NA	NA
TC	rs4253772	22	45006267	PPARA	T	C	0.0322	0.0058	185188	9.852e-09	0.0394721	31187	96.0424	NA	NA	NA	NA	NA	NA	NA
TC	rs9987289	8	9220768	PPP1R3B	G	A	0.0842	0.0063	173502	1.844e-36	0.0497507	26365	95.0193	NA	NA	NA	NA	NA	NA	NA
TC	rs964184	11	116154127	APOA1	G	C	0.1214	0.0076	94573	2.838e-55	0.0510216	31142	94.8972	NA	NA	NA	NA	NA	NA	NA
TC	rs4420638	19	50114786	APOE	G	A	0.1972	0.0073	103679	1.14e-149	0.0568271	28273	94.3332	NA	NA	NA	NA	NA	NA	NA
TC	rs1260326	2	27584444	GCKR	T	C	0.0512	0.0036	187251	3.079e-42	0.0734908	34188	92.6889	NA	NA	NA	NA	NA	NA	NA
TC	rs1883025	9	106704122	ABCA1	C	T	0.0671	0.0042	186557	5.749e-53	0.0764765	33517	92.3927	NA	NA	NA	NA	NA	NA	NA
TC	rs581080	9	15295378	TTC39B	C	G	0.0377	0.0047	187121	1.022e-13	0.0768387	24811	92.3582	NA	NA	NA	NA	NA	NA	NA
TC	rs6029526	20	39106032	TOP1	A	T	0.0405	0.0051	93067	1.176e-16	0.154079	32192	84.5689	NA	NA	NA	NA	NA	NA	NA
TC	rs2072183	7	44545705	NPC1L1	C	G	0.0358	0.0045	183969	4.229e-15	0.159948	25454	83.9756	NA	NA	NA	NA	NA	NA	NA
TC	rs6511720	19	11063306	LDLR	G	T	0.1851	0.0059	184764	5.43e-202	0.183699	31187	81.5626	NA	NA	NA	NA	NA	NA	NA
TC	rs314253	17	7032374	DLG4	T	C	0.0233	0.0037	183868	2.808e-10	0.184534	34315	81.4762	NA	NA	NA	NA	NA	NA	NA
TC	rs2287623	2	169538401	ABCB11	G	A	0.0273	0.0036	184257	4.085e-12	0.188221	34317	81.0994	NA	NA	NA	NA	NA	NA	NA
TC	rs2954029	8	126560154	TRIB1	A	T	0.0622	0.0035	187216	2.421e-65	0.191315	34066	80.784	NA	NA	NA	NA	NA	NA	NA
TC	rs2737229	8	116717740	TRPS1	A	C	0.029	0.0038	187290	1.856e-13	0.198836	34210	80.0233	NA	NA	NA	NA	NA	NA	NA
TC	rs492602	19	53898229	FLJ36070	G	A	0.0313	0.0037	184180	1.049e-16	0.233314	32785	76.5021	NA	NA	NA	NA	NA	NA	NA
TC	rs4299376	2	43926080	ABCG5/8	G	T	0.079	0.0043	158100	2.546e-73	0.237942	34256	76.033	NA	NA	NA	NA	NA	NA	NA
TC	rs1564348	6	160498850	LPA	C	T	0.0486	0.0048	187241	3.383e-23	0.242151	31184	75.6095	NA	NA	NA	NA	NA	NA	NA
TC	rs2255141	10	113923876	GPAM	A	G	0.0314	0.0039	187266	6.514e-16	0.24239	34271	75.5854	NA	NA	NA	NA	NA	NA	NA
TC	rs1532085	15	56470658	LIPC	A	G	0.0545	0.0036	185639	7.334e-47	0.258742	34018	73.9415	NA	NA	NA	NA	NA	NA	NA
TC	rs3757354	6	16235386	MYLIP	C	T	0.0348	0.0042	187247	2.215e-15	0.277673	32993	72.0233	NA	NA	NA	NA	NA	NA	NA
TC	rs4530754	5	122883315	CSNK1G3	A	G	0.0228	0.0035	187272	1.678e-09	0.301179	34295	69.6656	NA	NA	NA	NA	NA	NA	NA
TC	rs11694172	2	203240549	FAM117B	G	A	0.0277	0.0041	187092	1.951e-09	0.306543	34099	69.126	NA	NA	NA	NA	NA	NA	NA
TC	rs2758886	6	39358815	KCNK17	A	G	0.0232	0.0039	187266	3.008e-08	0.320946	33242	67.6651	NA	NA	NA	NA	NA	NA	NA
TC	rs10128711	11	18589560	SPTY2D1	C	T	0.0307	0.0043	157199	1.055e-11	0.371497	34047	62.5365	NA	NA	NA	NA	NA	NA	NA
TC	rs2642442	1	219040186	MOSC1	T	C	0.0353	0.0052	110709	3.217e-11	0.429479	25448	56.7263	NA	NA	NA	NA	NA	NA	NA
TC	rs13315871	3	58356327	PXK	G	A	0.0355	0.0061	187287	3.48e-08	0.431281	31186	56.5477	NA	NA	NA	NA	NA	NA	NA
TC	rs11136341	8	145115531	PLEC1	G	A	0.0382	0.0061	87463	6.094e-09	0.432769	24317	56.4005	NA	NA	NA	NA	NA	NA	NA
TC	rs2290159	3	12603920	RAF1	G	C	0.0369	0.0061	93845	1.938e-09	0.443383	32463	55.3421	NA	NA	NA	NA	NA	NA	NA
TC	rs7206971	17	42780114	OSBPL7	A	G	0.0303	0.0054	85025	1.26e-07	0.467153	32337	52.9718	NA	NA	NA	NA	NA	NA	NA
TC	rs1997243	7	1050303	GPR146	G	A	0.0332	0.005	183314	2.719e-10	0.491515	32185	50.5422	NA	NA	NA	NA	NA	NA	NA
TC	rs174546	11	61326406	FADS1-2-3	C	T	0.0479	0.0036	187272	2.619e-37	0.50532	34312	49.1636	NA	NA	NA	NA	NA	NA	NA
TC	rs9376090	6	135452921	HBS1L	T	C	0.0254	0.004	187263	2.595e-09	0.55344	33966	44.3831	NA	NA	NA	NA	NA	NA	NA
TC	rs7241918	18	45414951	LIPG	T	G	0.0583	0.0068	93067	3.622e-18	0.561904	33427	43.5292	NA	NA	NA	NA	NA	NA	NA
TC	rs10401969	19	19268718	CILP2	T	C	0.1369	0.007	185667	4.126e-77	0.562204	26481	43.5006	NA	NA	NA	NA	NA	NA	NA
TC	rs2131925	1	62798530	ANGPTL3	T	G	0.0747	0.0037	187266	3.896e-80	0.567335	32431	42.9784	NA	NA	NA	NA	NA	NA	NA
TC	rs2000999	16	70665594	HPR	A	G	0.0617	0.0044	185692	6.804e-41	0.573624	32959	42.338	NA	NA	NA	NA	NA	NA	NA
TC	rs7640978	3	32508014	CMTM6	C	T	0.0376	0.0066	186485	1.658e-08	0.578076	31039	41.8961	NA	NA	NA	NA	NA	NA	NA
TC	rs1367117	2	21117405	APOB	A	G	0.0995	0.0038	187253	2.48e-139	0.606146	33311	39.0989	NA	NA	NA	NA	NA	NA	NA
TC	rs9488822	6	116419586	FRK	A	T	0.0341	0.0053	94595	1.257e-09	0.616742	26492	38.0609	NA	NA	NA	NA	NA	NA	NA
TC	rs138777	22	34041098	TOM1	A	G	0.0214	0.0037	185274	4.74e-08	0.623881	34184	37.3475	NA	NA	NA	NA	NA	NA	NA
TC	rs1495741	8	18317161	NAT2	G	A	0.0315	0.0061	91559	2.474e-08	0.624309	34313	37.3071	NA	NA	NA	NA	NA	NA	NA
TC	rs3764261	16	55550825	CETP	A	C	0.0503	0.004	177497	3.459e-31	0.626438	32999	37.0987	NA	NA	NA	NA	NA	NA	NA
TC	rs2030746	2	121025958	LOC84931	T	C	0.0199	0.0037	187289	3.603e-08	0.638016	32994	35.9416	NA	NA	NA	NA	NA	NA	NA
TC	rs2081687	8	59551119	CYP7A1	T	C	0.0382	0.0052	94595	8.866e-12	0.657898	32454	33.9887	NA	NA	NA	NA	NA	NA	NA
TC	rs2902940	20	38524901	MAFB	A	G	0.0241	0.0039	185716	8.836e-10	0.659472	32355	33.8257	NA	NA	NA	NA	NA	NA	NA
TC	rs6831256	4	3442937	LRPAP1	G	A	0.023	0.0037	186951	3.361e-10	0.691854	33152	30.6091	NA	NA	NA	NA	NA	NA	NA
TC	rs10904908	10	17300296	VIM-CUBN	G	A	0.025	0.0036	187112	2.601e-11	0.692893	32937	30.5074	NA	NA	NA	NA	NA	NA	NA
TC	rs629301	1	109619829	SORT1	T	G	0.134	0.0047	155873	1.7e-170	0.695134	32342	30.2888	NA	NA	NA	NA	NA	NA	NA
TC	rs3780181	9	2630759	VLDLR	A	G	0.0442	0.0071	186134	6.668e-10	0.705793	26462	29.2345	NA	NA	NA	NA	NA	NA	NA
TC	rs3177928	6	32520413	HLA	A	G	0.0482	0.005	179996	9.778e-22	0.718716	31186	27.9477	NA	NA	NA	NA	NA	NA	NA
TC	rs12027135	1	25648320	LDLRAP1	T	A	0.0266	0.0036	177575	4.769e-12	0.731097	34160	26.7176	NA	NA	NA	NA	NA	NA	NA
TC	rs12916	5	74692295	HMGCR	C	T	0.0684	0.0036	182530	4.547e-74	0.7619	33790	23.6682	NA	NA	NA	NA	NA	NA	NA
TC	rs11563251	2	234344123	UGT1A1	T	C	0.0368	0.0059	187107	1.266e-09	0.765444	31184	23.3201	NA	NA	NA	NA	NA	NA	NA
TC	rs2277862	20	33616196	ERGIC3	C	T	0.0349	0.0052	185738	5.256e-11	0.794983	31186	20.3383	NA	NA	NA	NA	NA	NA	NA
TC	rs2814982	6	34654538	C6orf106	C	T	0.0441	0.0057	187263	3.678e-15	0.841826	31174	15.6526	NA	NA	NA	NA	NA	NA	NA
TC	rs514230	1	232925220	IRF2BP2	T	A	0.0388	0.0053	94595	4.456e-14	0.84265	32159	15.5686	NA	NA	NA	NA	NA	NA	NA
TC	rs11220462	11	125749162	ST3GAL4	A	G	0.0474	0.0058	156953	5.487e-15	0.935132	31172	6.42057	NA	NA	NA	NA	NA	NA	NA
TC	rs10102164	8	55584167	SOX17	A	G	0.0301	0.0043	187307	4.596e-11	0.945027	34309	5.45049	NA	NA	NA	NA	NA	NA	NA
TC	rs7515577	1	92782026	EVI5	A	C	0.0372	0.0063	94576	1.471e-08	0.955702	32403	4.38856	NA	NA	NA	NA	NA	NA	NA
TC	rs11603023	11	117991277	PHLDB1	T	C	0.0216	0.0036	187219	1.151e-08	0.959694	34036	3.98994	NA	NA	NA	NA	NA	NA	NA
TC	rs2479409	1	55277238	PCSK9	G	A	0.054	0.004	187226	2.025e-39	0.983995	29612	1.56278	NA	NA	NA	NA	NA	NA	NA
TC	rs4883201	12	8973848	PHC1-A2ML1	A	G	0.035	0.0056	187211	1.742e-09	0.992841	31112	0.694508	NA	NA	NA	NA	NA	NA	NA
