# Supplementary material for: Ranking and characterization of established BMI and lipid associated loci as candidates for gene-environment interactions
Source: PLoS Genet. 2017 Jun 14;13(6):e1006812. doi: 10.1371/journal.pgen.1006812 (PMC5489225; doi:10.1371/journal.pgen.1006812)
Supplement: S2 Table — (XLSX) [file pgen.1006812.s006.xlsx]

## Sheet: S Table 2
Supplementary Table 2. Study design, number of individuals and sample quality control for genome-wide association study cohorts.
Study		Study design (Definition of cases if case-control study)	Ethnicity	Total sample size (N)	Sample QC		Samples in analyses (N)	BMI Collection	References
Short name	Full name				Call rate*	other exclusions
EGCUT1	Estonian Genome Center of University of Tartu	Population-based	white European	7599	≥ 95%	1. Missing phenotype 2.Duplicates 3. Call rate 4. Heterozygosoty 5. Gender fails	6984	measured	Leitsalu et al, Int J Epidemiol. 2014 Feb 11 (PMID: 24518929)
EGCUT2	Estonian Genome Center of University of Tartu	Population-based	white European	2708	≥ 95%	1. Missing phenotype 2.Duplicates 3. Call rate 4. Heterozygosoty 5. Gender fails	2012	measured	Leitsalu et al, Int J Epidemiol. 2014 Feb 11 (PMID: 24518929)
WGHS	Women's Genome Health Study	Population-based	white European descent	23294	>98%	1) Includes only WGHS participants with confirmed, self-reported European ancestry 2) All SNPs have HWE p>10E-6 3) All SNPs have genotype for >90% samples 4) Only samples with biometric measures included in analysis	22888	self-report	[PMID: 18070814] Ridker PM, Chasman DI, Zee RY, Parker A, Rose L, Cook NR, Buring JE; Women's Genome Health Study Working Group. Rationale, design, and methodology of the Women's Genome Health Study: a genome-wide association study of more than 25,000 initially healthy american women. Clin Chem. 2008 Feb;54(2):249-55. Epub 2007 Dec 10.
Fenland	Fenland Study	Population-based	white European	1500	≥ 95%	1) Heterozygosity <27.3% or >28.8% 2) Duplicate check 3) Relatedness check	1402	measured	[PMID: 19079261] Willer CJ, Speliotes EK, Loos RJ et al. (2009) Six new loci associated with body mass index highlight a neuronal influence on body weight regulation. Nat Genet, 41(1): 25-34.
PIVUS	Prospective Investigation of the Vasculature in Uppsala Seniors	Population-based	white European	999	≥90%	1) Related individuals and duplicates 2) Heterozygosity, (F-mean(F))/sd(Z) ≥ 5 3) Missing phenotypes used in analysis	978	measured	[PMID: 16141402] Lind, L. et al. A comparison of three different methods to evaluate endothelium-dependent vasodilation in the elderly: the Prospective Investigation of the Vasculature in Uppsala Seniors (PIVUS) study. Arterioscler Thromb Vasc Biol 25, 2368-75 (2005).
ULSAM	Uppsala Longitudinal Study of Adult Men	Population-based	white European	1221	≥90%	1) Related individuals and duplicates 2) Heterozygosity, (F-mean(F))/sd(Z) ≥ 5 3) Missing phenotypes used in analysis	1112	measured	[PMID: 16030278] Ingelsson, E. et al. Insulin resistance and risk of congestive heart failure. JAMA 20, 334-41 (2005).
TWINGENE	TWINGENE	Population-based	white European	9836	≥ 97%	1) Heterozygosity, (F-mean(F))/sd(Z) ≥ 5 2) Sex-check based on the heterozygosity rates on the X-chromosome 3) Missing phenotypes used in analysis	5678	measured	[PMID: 8981957] Hong Y, Pedersen NL, Brismar K, de Faire U. Genetic and environmental architecture of the features of the insulin-resistance syndrome. The American Journal of Human Genetics 1997 Jan;60(1):143-52.
