# Supplementary material for: Ranking and characterization of established BMI and lipid associated loci as candidates for gene-environment interactions
Source: PLoS Genet. 2017 Jun 14;13(6):e1006812. doi: 10.1371/journal.pgen.1006812 (PMC5489225; doi:10.1371/journal.pgen.1006812)
Supplement: S3 Table — (XLSX) [file pgen.1006812.s007.xlsx]

## Sheet: S Table 3
Supplementary Table 3. Information on genotyping methods, quality control of SNPs, imputation, and statistical analysis.
Study	Genotyping						Imputation			Association analyses
	Platform	Genotype calling algorithm	Inclusion criteria			SNPs that met QC criteria	Imputation software	Inclusion criteria		SNPs in meta-analysis	Analyses software
			MAF	Call rate*	p for HWE			MAF	Imputation quality*
EGCUT1	Illumina OmniExpress	Genome Studio	0.01	≥ 95%	>0.00001	616063	Impute2	NA	NA		SNPTEST 2.4.1
EGCUT2	Illumina Human370CNV	Genome Studio	0.01	≥ 95%	>0.00001	311028	Impute2	NA	NA		SNPTEST 2.4.1
Fenland	Affymetrix SNP5.0	BRLMM	≥ 1%	≥ 90%	> 10-6	362055	IMPUTE	none	proper-info ≥ 0.40	2473344	SNPTEST
WGHS	Illumina HumanHap300 Duo "+"	BeadStudio v 3.3	NA	≥ 90%	> 10-6	339596	MACH	NA	none	2608508	R
PIVUS	Illumina OmniExpress	GenCall	NA	≥ 90%	> 10-6	616063	NA	NA	NA		SNPTEST
ULSAM	Illumina OmniExpress	GenCall	NA	≥ 90%	> 10-6	590674	NA	NA	NA		SNPTEST
TWINGENE	Illumina HumanOmniExpress	GenomeStudio 2010.3	≥ 1%	≥ 97%	> 10-7	644556	IMPUTE2	NA	NA	2585373	PLINK
